# Supplementary material for: Photochemically synthesized gold nanoparticles conjugated with Boswellic acid inhibit alpha synuclein aggregation and delay fibrillation kinetics
Source: Sci Rep. 2025 Jul 17;15:25886. doi: 10.1038/s41598-025-11107-6 (PMC12267561; doi:10.1038/s41598-025-11107-6)
Supplement: Supplementary file 4 — Supplementary Material 4 [file 41598_2025_11107_MOESM4_ESM.xlsx]

## Sheet: Sheet1
λ(nm)	C-G	C-G + BA(1)	C-G + BA(5)	C-G + BA(10)	C-G + BA(15)	C-G + BA(20)	C-G + BA(25)	U-G + BA(95)	U-G
800	0.01131	0.03436	0.09236	0.07566	0.26462	0.01897	0.01373	0.01854	0.09916
799	0.0105	0.03357	0.09264	0.07497	0.26691	0.01897	0.01368	0.02089	0.10087
798	0.01139	0.03435	0.09129	0.07565	0.27003	0.01884	0.0133	0.01856	0.09865
797	0.01057	0.03483	0.0922	0.07765	0.27268	0.01902	0.01308	0.02081	0.1024
796	0.0129	0.03661	0.09349	0.07612	0.27601	0.01905	0.01368	0.02015	0.10091
795	0.01097	0.03445	0.09306	0.07766	0.27921	0.01923	0.01337	0.01767	0.10124
794	0.01163	0.03543	0.09372	0.07904	0.28201	0.01914	0.01288	0.01944	0.10176
793	0.01178	0.03487	0.09252	0.08047	0.28535	0.01904	0.01381	0.01906	0.10131
792	0.0143	0.0373	0.09303	0.07999	0.28898	0.02002	0.0137	0.01955	0.10262
791	0.01305	0.03484	0.09237	0.08244	0.29231	0.01921	0.01343	0.02004	0.10235
790	0.01306	0.03645	0.09213	0.07789	0.29559	0.01985	0.01374	0.02056	0.10179
789	0.01414	0.0369	0.09367	0.08428	0.29911	0.01966	0.01356	0.01992	0.10131
788	0.01421	0.03769	0.0938	0.08214	0.30215	0.02001	0.01372	0.01862	0.10466
787	0.01381	0.03698	0.09449	0.0845	0.30619	0.01984	0.01382	0.01801	0.10119
786	0.01364	0.03725	0.09471	0.08361	0.31002	0.02025	0.01396	0.0188	0.10381
785	0.01324	0.03642	0.09276	0.0859	0.31363	0.01996	0.01375	0.02007	0.10249
784	0.01324	0.03765	0.09276	0.08696	0.31688	0.02011	0.01423	0.02	0.10553
783	0.01411	0.03743	0.09396	0.08573	0.3204	0.02012	0.01389	0.01964	0.10221
782	0.01352	0.03653	0.09402	0.09006	0.32442	0.01992	0.01398	0.01741	0.10401
781	0.01407	0.03762	0.09378	0.0896	0.32839	0.02071	0.01364	0.02115	0.10401
780	0.01448	0.03706	0.0936	0.09179	0.33268	0.02066	0.01418	0.01973	0.10394
779	0.01513	0.03779	0.09476	0.09171	0.33581	0.02062	0.01393	0.02029	0.10437
778	0.01519	0.03775	0.09417	0.09329	0.34057	0.02078	0.01399	0.01988	0.10602
777	0.01472	0.03819	0.09472	0.09304	0.34465	0.0213	0.01398	0.02073	0.10557
776	0.01443	0.03987	0.09431	0.09519	0.34881	0.02147	0.01408	0.02044	0.10592
775	0.01468	0.03848	0.09443	0.09558	0.35253	0.02112	0.01425	0.02107	0.10521
774	0.01586	0.03966	0.09428	0.0956	0.35732	0.02115	0.01365	0.02071	0.10611
773	0.01531	0.03924	0.09448	0.09664	0.36155	0.02195	0.0143	0.02285	0.1057
772	0.01566	0.0393	0.0961	0.09717	0.36592	0.02123	0.01411	0.01983	0.10631
771	0.01613	0.03954	0.09526	0.09824	0.3704	0.02148	0.01376	0.0208	0.10508
770	0.01645	0.04033	0.09451	0.10021	0.37548	0.02149	0.01481	0.02104	0.10615
769	0.01586	0.04087	0.09526	0.10084	0.37996	0.02229	0.0141	0.02232	0.10802
768	0.01555	0.04111	0.0954	0.10469	0.38478	0.02173	0.01456	0.02123	0.10752
767	0.01754	0.0412	0.0963	0.10448	0.38924	0.02232	0.01471	0.02102	0.10827
766	0.01608	0.04025	0.09495	0.10532	0.39387	0.02193	0.01409	0.02313	0.10902
765	0.01711	0.03988	0.0956	0.10164	0.39911	0.02267	0.01405	0.02115	0.10957
764	0.01651	0.03979	0.09524	0.1072	0.40425	0.0224	0.01488	0.02209	0.10709
763	0.01617	0.04292	0.09468	0.10864	0.40886	0.02233	0.01407	0.02129	0.10899
762	0.01668	0.03976	0.09627	0.10935	0.41448	0.0232	0.01466	0.02085	0.11047
761	0.01785	0.03991	0.09574	0.11104	0.4187	0.02259	0.01442	0.02338	0.10887
760	0.01714	0.04072	0.09655	0.11127	0.42445	0.02355	0.01418	0.02338	0.11026
759	0.0165	0.04102	0.09488	0.11256	0.42958	0.02293	0.01391	0.02117	0.11114
758	0.01649	0.04126	0.09551	0.11595	0.43486	0.02346	0.01404	0.02291	0.11107
757	0.01795	0.0402	0.09512	0.11659	0.44072	0.02364	0.01375	0.02227	0.11129
756	0.01787	0.04125	0.09518	0.11562	0.44564	0.02404	0.01332	0.02409	0.11186
755	0.01957	0.04258	0.09645	0.11899	0.45125	0.02409	0.01343	0.02247	0.11214
754	0.01949	0.0417	0.09598	0.11874	0.45708	0.02448	0.01389	0.02222	0.11304
753	0.02005	0.04278	0.09672	0.12053	0.4622	0.02385	0.01347	0.02513	0.11293
752	0.02048	0.04334	0.09669	0.12432	0.4678	0.02481	0.01352	0.02374	0.11245
751	0.01897	0.04316	0.09673	0.12203	0.47438	0.02459	0.01345	0.02178	0.11264
750	0.0193	0.04423	0.09696	0.12711	0.48018	0.02461	0.01341	0.02318	0.11258
749	0.01982	0.04412	0.09739	0.12964	0.486	0.02472	0.01346	0.02215	0.1125
748	0.0198	0.04351	0.09753	0.1287	0.49181	0.02471	0.01324	0.02408	0.11357
747	0.02017	0.04411	0.09664	0.12976	0.49816	0.02555	0.01314	0.02343	0.1148
746	0.0206	0.04401	0.09743	0.13256	0.50374	0.02528	0.01363	0.02409	0.11663
745	0.01999	0.04425	0.0974	0.13601	0.51003	0.02592	0.01363	0.02477	0.11639
744	0.02215	0.04456	0.09842	0.1363	0.51631	0.02572	0.01321	0.02217	0.11326
743	0.02001	0.04456	0.09847	0.13904	0.52228	0.02595	0.01344	0.02501	0.11719
742	0.01952	0.04375	0.09748	0.14032	0.5289	0.02592	0.01346	0.02311	0.11537
741	0.02243	0.04476	0.0984	0.14335	0.53481	0.0258	0.01336	0.02532	0.11815
740	0.0207	0.04448	0.09724	0.14385	0.54079	0.02652	0.01288	0.02482	0.11744
739	0.02164	0.04478	0.09864	0.14453	0.54684	0.02602	0.01295	0.02399	0.11702
738	0.024	0.04464	0.09902	0.14725	0.55361	0.0267	0.01345	0.02384	0.11749
737	0.02251	0.0449	0.09861	0.15101	0.5598	0.02653	0.01284	0.02677	0.11772
736	0.02183	0.04635	0.09928	0.151	0.56625	0.0274	0.01371	0.02479	0.11898
735	0.02412	0.04672	0.10048	0.15577	0.57332	0.02729	0.01329	0.02417	0.11999
734	0.0226	0.04729	0.1	0.15588	0.57906	0.02724	0.01298	0.02482	0.12019
733	0.02353	0.04759	0.09957	0.15621	0.58546	0.02797	0.01346	0.02606	0.11926
732	0.02444	0.04758	0.09879	0.16063	0.59202	0.02773	0.01331	0.02509	0.11975
731	0.02485	0.04784	0.10011	0.16254	0.5982	0.02814	0.01357	0.02517	0.12199
730	0.02457	0.0481	0.10015	0.16684	0.60548	0.0279	0.01285	0.02434	0.12163
729	0.02539	0.04841	0.10058	0.1674	0.61163	0.02825	0.01321	0.02753	0.12145
728	0.02566	0.04767	0.10146	0.16611	0.61895	0.02862	0.01352	0.02698	0.12159
727	0.02542	0.04672	0.10065	0.17334	0.62461	0.02923	0.01349	0.02649	0.12206
726	0.02566	0.04925	0.10056	0.17469	0.63146	0.02894	0.01372	0.02473	0.12351
725	0.02573	0.04696	0.101	0.1771	0.63766	0.02892	0.01339	0.02744	0.1221
724	0.02656	0.04932	0.10228	0.17722	0.64415	0.02983	0.01361	0.02662	0.12252
723	0.02682	0.04949	0.10097	0.18292	0.65032	0.02929	0.01309	0.02555	0.12346
722	0.0254	0.04884	0.10064	0.18547	0.65671	0.02982	0.01339	0.02516	0.12348
721	0.02839	0.04885	0.10099	0.18782	0.66228	0.02939	0.01295	0.02724	0.12613
720	0.02714	0.04907	0.10052	0.18786	0.66883	0.03007	0.013	0.02762	0.1248
719	0.02784	0.04957	0.10191	0.19386	0.67491	0.03008	0.01343	0.0261	0.12649
718	0.02943	0.0511	0.10289	0.19636	0.68327	0.03085	0.01327	0.02627	0.12739
717	0.03045	0.05292	0.10401	0.19716	0.68747	0.0304	0.01321	0.02761	0.12884
716	0.0295	0.05175	0.10368	0.20091	0.69349	0.03071	0.01305	0.02599	0.12796
715	0.0301	0.05008	0.10304	0.20124	0.69948	0.03092	0.01291	0.02713	0.12784
714	0.03034	0.05113	0.10221	0.20699	0.70492	0.03097	0.01279	0.02847	0.12927
713	0.0315	0.05139	0.10252	0.21041	0.71134	0.03121	0.01299	0.02779	0.12882
712	0.03421	0.05349	0.10428	0.21148	0.71647	0.03137	0.01265	0.02862	0.12906
711	0.03256	0.05387	0.10411	0.21709	0.72232	0.03123	0.01277	0.02866	0.12989
710	0.03366	0.05385	0.10441	0.21975	0.72786	0.0313	0.01285	0.02799	0.13074
709	0.0339	0.05352	0.10345	0.22341	0.73318	0.03146	0.01287	0.02857	0.13196
708	0.035	0.05479	0.10451	0.22392	0.73847	0.03157	0.01299	0.02771	0.12925
707	0.0346	0.0549	0.10388	0.22831	0.74366	0.032	0.01267	0.02733	0.13165
706	0.03799	0.05685	0.10596	0.23338	0.74919	0.03221	0.0128	0.02962	0.1322
705	0.03572	0.05558	0.1052	0.23363	0.75421	0.03238	0.01297	0.02922	0.1326
704	0.03617	0.05561	0.10675	0.23907	0.7587	0.03275	0.01268	0.02907	0.13373
703	0.03596	0.05582	0.106	0.24145	0.76331	0.03216	0.01266	0.02804	0.13482
702	0.0364	0.05726	0.10686	0.24711	0.76865	0.03293	0.01276	0.03102	0.13573
701	0.03834	0.05682	0.10683	0.24774	0.77295	0.03341	0.01266	0.02904	0.13531
700	0.03747	0.05895	0.10948	0.25622	0.77704	0.03315	0.01281	0.02711	0.13451
699	0.03693	0.05591	0.10703	0.25962	0.78171	0.03301	0.01289	0.03196	0.13636
698	0.03791	0.05548	0.10662	0.26194	0.78555	0.0329	0.01257	0.0297	0.13706
697	0.03847	0.05656	0.1075	0.26409	0.7894	0.03278	0.01282	0.03071	0.13918
696	0.0399	0.05752	0.10795	0.26958	0.79323	0.03338	0.01254	0.02952	0.13715
695	0.03953	0.058	0.10785	0.27119	0.79655	0.03333	0.01232	0.03134	0.1402
694	0.04075	0.05675	0.10821	0.27284	0.80041	0.03328	0.01256	0.03164	0.14013
693	0.04113	0.06029	0.10902	0.27978	0.80379	0.03368	0.01225	0.03242	0.13927
692	0.04038	0.05813	0.1077	0.28576	0.80739	0.03279	0.01183	0.03225	0.14063
691	0.04342	0.05893	0.10879	0.28694	0.81078	0.03389	0.01266	0.03153	0.13967
690	0.04235	0.05736	0.1093	0.29205	0.81399	0.03421	0.0122	0.03383	0.1425
689	0.04194	0.05638	0.10777	0.29497	0.81688	0.03413	0.01263	0.03048	0.14436
688	0.04299	0.05872	0.10967	0.30159	0.82042	0.03422	0.01244	0.03256	0.14097
687	0.04447	0.05799	0.11076	0.30322	0.82232	0.03479	0.01291	0.03117	0.14413
686	0.04331	0.05778	0.11001	0.30662	0.82515	0.03464	0.01241	0.03295	0.14458
685	0.0444	0.05971	0.11044	0.31034	0.82706	0.03466	0.01298	0.03114	0.14475
684	0.04615	0.05754	0.11174	0.3126	0.82946	0.03494	0.01282	0.03271	0.14397
683	0.04522	0.05757	0.11052	0.32025	0.83099	0.03468	0.01279	0.03167	0.14601
682	0.04669	0.05911	0.11157	0.32139	0.83307	0.03448	0.01267	0.03376	0.14783
681	0.0474	0.05656	0.11293	0.3247	0.83449	0.03481	0.01217	0.03362	0.14701
680	0.04874	0.06015	0.11191	0.32815	0.8358	0.03481	0.01213	0.03273	0.14862
679	0.04943	0.05863	0.11371	0.33099	0.83715	0.03474	0.01248	0.03294	0.14933
678	0.04723	0.0582	0.11125	0.33724	0.83794	0.035	0.01246	0.03573	0.1489
677	0.04902	0.05976	0.11509	0.34226	0.83896	0.03509	0.01273	0.03535	0.15126
676	0.05051	0.06023	0.11408	0.34147	0.83946	0.03459	0.01215	0.03493	0.15116
675	0.05237	0.06108	0.11334	0.34845	0.84049	0.03493	0.01232	0.03564	0.15175
674	0.05086	0.05964	0.11407	0.35282	0.8413	0.03508	0.01225	0.03678	0.15445
673	0.05235	0.05983	0.1138	0.35281	0.84196	0.03445	0.01157	0.03694	0.15285
672	0.05296	0.06172	0.11494	0.36048	0.8428	0.03449	0.01238	0.03524	0.15513
671	0.05404	0.061	0.11641	0.36432	0.84276	0.03479	0.01213	0.03607	0.15507
670	0.05483	0.06048	0.11557	0.36648	0.8433	0.03448	0.01221	0.03674	0.15491
669	0.05429	0.059	0.11575	0.37051	0.84257	0.03423	0.01182	0.03979	0.1568
668	0.05731	0.06142	0.11651	0.37274	0.84297	0.03553	0.012	0.03695	0.15692
667	0.05667	0.06132	0.11706	0.37769	0.84264	0.0347	0.01209	0.03598	0.15657
666	0.05744	0.06025	0.11752	0.3814	0.84264	0.03529	0.01249	0.03773	0.15869
665	0.05739	0.06011	0.11716	0.38494	0.8422	0.03478	0.01247	0.03916	0.15818
664	0.05956	0.06086	0.1177	0.39015	0.84131	0.03543	0.01179	0.03816	0.15888
663	0.05883	0.06149	0.12024	0.39065	0.84	0.03459	0.01174	0.03708	0.16045
662	0.06048	0.06226	0.11929	0.39497	0.84017	0.03469	0.01213	0.03978	0.16162
661	0.06006	0.06152	0.11947	0.40001	0.83891	0.0353	0.0124	0.04002	0.16167
660	0.06182	0.06052	0.12007	0.40182	0.83755	0.03504	0.01222	0.0398	0.16357
659	0.06331	0.06227	0.12084	0.40348	0.83691	0.03512	0.01185	0.03842	0.16326
658	0.06525	0.06159	0.1214	0.40693	0.83589	0.03448	0.01152	0.04024	0.16507
657	0.06558	0.0624	0.12132	0.41095	0.83432	0.035	0.01165	0.04228	0.16566
656	0.06637	0.06202	0.12202	0.411	0.83269	0.03443	0.01161	0.04064	0.16612
655	0.06722	0.06357	0.12291	0.41696	0.83175	0.03477	0.01187	0.04143	0.16723
654	0.06799	0.06101	0.12199	0.41963	0.8302	0.03466	0.01132	0.04256	0.16733
653	0.07052	0.06346	0.12351	0.42182	0.82813	0.03486	0.01131	0.04374	0.1672
652	0.07037	0.06286	0.12301	0.42463	0.82691	0.03483	0.01164	0.04354	0.16879
651	0.0729	0.06294	0.12377	0.42748	0.82536	0.03456	0.01172	0.04371	0.17082
650	0.07188	0.06225	0.12566	0.42994	0.82323	0.03461	0.01182	0.04562	0.16915
649	0.07311	0.06299	0.12512	0.43348	0.82212	0.03452	0.01161	0.04553	0.17109
648	0.07477	0.06341	0.12724	0.43542	0.8195	0.03451	0.01156	0.0461	0.17245
647	0.07563	0.06358	0.12544	0.43993	0.81766	0.03428	0.01155	0.04536	0.17337
646	0.0763	0.06383	0.1285	0.44482	0.81528	0.03413	0.01157	0.04644	0.1742
645	0.07744	0.06197	0.12697	0.44132	0.81348	0.03418	0.01186	0.04763	0.17543
644	0.07733	0.06341	0.12844	0.44522	0.81121	0.03429	0.0119	0.04761	0.17615
643	0.07847	0.06174	0.12887	0.4464	0.8091	0.0343	0.01192	0.04748	0.17794
642	0.08081	0.06225	0.12828	0.44937	0.80723	0.03419	0.01208	0.0468	0.17785
641	0.08269	0.06295	0.12935	0.45023	0.80456	0.03439	0.01155	0.05068	0.18183
640	0.08338	0.06367	0.13083	0.45428	0.80193	0.03395	0.01184	0.04948	0.18109
639	0.08509	0.06152	0.13268	0.45519	0.79976	0.03412	0.01169	0.04929	0.18032
638	0.08589	0.06352	0.1319	0.4579	0.79742	0.03398	0.01151	0.05097	0.1813
637	0.08802	0.06483	0.13284	0.45799	0.79483	0.03433	0.01169	0.04981	0.18391
636	0.0892	0.06461	0.13523	0.46113	0.79259	0.03396	0.0116	0.0513	0.18472
635	0.09132	0.06383	0.1351	0.46485	0.79041	0.03365	0.01145	0.05257	0.1859
634	0.09299	0.06465	0.13602	0.46102	0.78737	0.03367	0.01157	0.05367	0.18684
633	0.09467	0.06591	0.13782	0.46687	0.78489	0.03369	0.0116	0.05303	0.18643
632	0.09453	0.06652	0.13745	0.46695	0.78277	0.03359	0.01145	0.05592	0.18783
631	0.09795	0.06584	0.13808	0.46726	0.78031	0.03352	0.01217	0.05588	0.19093
630	0.09887	0.06474	0.13801	0.47319	0.77768	0.03373	0.01208	0.05765	0.18919
629	0.10093	0.06632	0.14097	0.47316	0.77481	0.03368	0.01191	0.0575	0.19244
628	0.1027	0.067	0.14267	0.47314	0.77229	0.03354	0.01178	0.05983	0.19331
627	0.10359	0.0655	0.14171	0.47417	0.76997	0.03345	0.01179	0.05962	0.19382
626	0.10637	0.06804	0.14249	0.47275	0.76707	0.03366	0.01242	0.06133	0.19489
625	0.10827	0.0667	0.14385	0.47534	0.76421	0.03312	0.01188	0.05917	0.19754
624	0.10963	0.0672	0.14739	0.47489	0.76187	0.0329	0.01185	0.06084	0.19829
623	0.11137	0.0673	0.14505	0.47787	0.75912	0.03352	0.01202	0.06127	0.2009
622	0.11432	0.06905	0.14622	0.48164	0.7569	0.03309	0.01166	0.06538	0.20238
621	0.11529	0.06819	0.14745	0.47944	0.75342	0.03302	0.01157	0.06546	0.20224
620	0.11689	0.06695	0.14947	0.47808	0.7507	0.03299	0.01216	0.06498	0.20462
619	0.12063	0.06917	0.15002	0.48287	0.74894	0.03298	0.01129	0.06598	0.20602
618	0.12236	0.06928	0.15026	0.48259	0.74573	0.03265	0.01161	0.0679	0.2078
617	0.12422	0.06959	0.15113	0.48423	0.74392	0.03313	0.01195	0.06976	0.21052
616	0.12645	0.07103	0.15343	0.48551	0.74073	0.03258	0.01174	0.06891	0.21129
615	0.12894	0.07134	0.15531	0.48348	0.73884	0.03251	0.0119	0.07031	0.21158
614	0.13106	0.07172	0.15389	0.48621	0.73565	0.03262	0.01157	0.07182	0.21516
613	0.13544	0.07196	0.15601	0.48522	0.73362	0.03233	0.01163	0.07355	0.21428
612	0.13633	0.07126	0.15898	0.48433	0.73155	0.03287	0.01166	0.07533	0.21849
611	0.13981	0.07147	0.1607	0.48596	0.72858	0.03251	0.01174	0.0748	0.21988
610	0.14337	0.07371	0.16068	0.48696	0.72624	0.03278	0.01169	0.07766	0.22074
609	0.14425	0.07301	0.1619	0.49011	0.72456	0.03224	0.01194	0.07949	0.22402
608	0.14772	0.07371	0.16362	0.4844	0.72159	0.03264	0.01206	0.0788	0.22561
607	0.15078	0.07314	0.16389	0.48587	0.71922	0.03207	0.0119	0.08134	0.22704
606	0.1529	0.07394	0.16545	0.48663	0.71728	0.0323	0.01182	0.08425	0.22865
605	0.15538	0.07521	0.16765	0.48707	0.71466	0.03239	0.01172	0.08554	0.23276
604	0.16053	0.07709	0.1689	0.49012	0.71269	0.03244	0.01172	0.08591	0.23318
603	0.16349	0.0775	0.17076	0.49058	0.71074	0.03234	0.01183	0.09095	0.23491
602	0.16509	0.07578	0.16974	0.49143	0.70798	0.03191	0.01156	0.09065	0.2384
601	0.16925	0.07741	0.17403	0.49186	0.70681	0.0324	0.01174	0.09097	0.24051
600	0.17323	0.07935	0.17601	0.49263	0.70389	0.03177	0.01155	0.09205	0.24073
599	0.17668	0.07897	0.17666	0.48998	0.70243	0.03217	0.01149	0.09352	0.24613
598	0.17974	0.07904	0.17826	0.49045	0.70089	0.03241	0.01166	0.09748	0.24761
597	0.18346	0.08228	0.1802	0.49197	0.69917	0.03222	0.01164	0.1006	0.24851
596	0.18904	0.08244	0.18156	0.49138	0.69749	0.03241	0.01203	0.10195	0.25222
595	0.191	0.08043	0.18377	0.49254	0.69607	0.03185	0.01178	0.10048	0.25509
594	0.19738	0.08443	0.18502	0.49177	0.69399	0.0319	0.01125	0.10523	0.25814
593	0.19969	0.08437	0.18803	0.49171	0.69305	0.0323	0.01152	0.10694	0.26124
592	0.20531	0.08558	0.19039	0.49609	0.69109	0.0315	0.01117	0.1107	0.26623
591	0.21094	0.0868	0.19183	0.49431	0.68974	0.03157	0.01115	0.11357	0.26744
590	0.21453	0.08661	0.19245	0.49581	0.68835	0.03215	0.01136	0.11705	0.2709
589	0.21747	0.08778	0.19479	0.49436	0.68738	0.03185	0.01158	0.11763	0.27405
588	0.22304	0.08859	0.19644	0.49367	0.68661	0.032	0.01144	0.12129	0.27852
587	0.22856	0.09027	0.19876	0.49669	0.68508	0.03173	0.01144	0.12213	0.28164
586	0.23414	0.09112	0.20136	0.49784	0.68455	0.03185	0.01139	0.12386	0.28469
585	0.24131	0.09331	0.20299	0.50125	0.68348	0.03155	0.01146	0.12867	0.28804
584	0.24419	0.09303	0.20525	0.5032	0.68229	0.03133	0.01142	0.13181	0.29295
583	0.25176	0.09436	0.20673	0.50172	0.68207	0.03185	0.01099	0.13546	0.29354
582	0.2568	0.09597	0.20944	0.50287	0.68107	0.03174	0.01103	0.13697	0.30186
581	0.26439	0.09534	0.21229	0.50374	0.68075	0.03153	0.01159	0.14044	0.30262
580	0.26806	0.09795	0.21418	0.50674	0.6798	0.03189	0.01122	0.14305	0.30938
579	0.27683	0.09939	0.21683	0.50644	0.67978	0.03155	0.01094	0.14657	0.31159
578	0.2833	0.10024	0.21937	0.50816	0.67954	0.03215	0.01098	0.14909	0.31713
577	0.28998	0.10153	0.22051	0.51062	0.67984	0.03233	0.01121	0.15328	0.32152
576	0.29811	0.10257	0.2244	0.50917	0.67963	0.03236	0.01108	0.15643	0.3252
575	0.30343	0.10582	0.22674	0.51609	0.67927	0.03174	0.01087	0.15945	0.3309
574	0.31266	0.10686	0.22908	0.51375	0.67961	0.0316	0.01128	0.16446	0.33539
573	0.3201	0.10711	0.23202	0.51961	0.68018	0.03263	0.01143	0.16763	0.34151
572	0.32801	0.10843	0.23439	0.51986	0.68082	0.03197	0.01062	0.17089	0.34459
571	0.33411	0.11086	0.2368	0.52203	0.68113	0.03232	0.0114	0.17586	0.34917
570	0.34445	0.11364	0.24014	0.52334	0.68175	0.03259	0.01111	0.17928	0.35561
569	0.35306	0.11482	0.24327	0.52781	0.68198	0.03201	0.01113	0.18505	0.3586
568	0.36296	0.11561	0.24596	0.52899	0.6827	0.03299	0.011	0.18675	0.36714
567	0.37128	0.1184	0.24873	0.53041	0.68394	0.03299	0.01087	0.189	0.37074
566	0.38084	0.11881	0.2516	0.53565	0.68477	0.03309	0.01158	0.19579	0.3742
565	0.3904	0.1205	0.25537	0.53692	0.68579	0.03319	0.01106	0.19563	0.38196
564	0.40027	0.12314	0.25833	0.54221	0.68635	0.03295	0.01152	0.20345	0.38655
563	0.40961	0.12296	0.26237	0.54313	0.68815	0.03354	0.01088	0.205	0.39207
562	0.4206	0.12765	0.26366	0.54648	0.68979	0.03333	0.01182	0.20863	0.3974
561	0.43058	0.12752	0.26733	0.55068	0.69084	0.03332	0.01137	0.21335	0.40126
560	0.44169	0.12973	0.27048	0.55397	0.69203	0.0335	0.01158	0.2162	0.40742
559	0.45472	0.13198	0.27475	0.55652	0.6938	0.03361	0.01159	0.21947	0.4139
558	0.46285	0.13261	0.27666	0.55867	0.69556	0.03376	0.01143	0.22253	0.42037
557	0.47448	0.13594	0.27957	0.56226	0.69693	0.03352	0.01146	0.22671	0.42382
556	0.4863	0.1376	0.28377	0.56681	0.69836	0.03382	0.01112	0.23196	0.42939
555	0.49946	0.14008	0.2856	0.57058	0.70056	0.034	0.01134	0.23487	0.43562
554	0.50995	0.14116	0.28847	0.57559	0.70223	0.03447	0.01162	0.23857	0.44123
553	0.52242	0.14168	0.2913	0.57763	0.70419	0.03369	0.01139	0.2427	0.44579
552	0.53512	0.14586	0.29663	0.58264	0.70562	0.03407	0.01104	0.24332	0.44873
551	0.54645	0.14628	0.29691	0.58653	0.70792	0.03424	0.01164	0.2486	0.45354
550	0.5598	0.14883	0.30209	0.59143	0.70962	0.03392	0.01155	0.25168	0.45825
549	0.57118	0.1505	0.30472	0.59629	0.71244	0.03454	0.01161	0.25349	0.46072
548	0.58393	0.15377	0.3085	0.59643	0.71447	0.03471	0.01187	0.25616	0.46604
547	0.5975	0.15547	0.31119	0.60355	0.71601	0.03456	0.01175	0.25993	0.46945
546	0.60915	0.15614	0.31458	0.60606	0.71793	0.03448	0.01179	0.26245	0.47481
545	0.62274	0.15854	0.31706	0.60875	0.72011	0.03476	0.01167	0.26463	0.47903
544	0.63446	0.16235	0.31959	0.61516	0.72202	0.03497	0.0122	0.26427	0.48126
543	0.64592	0.16359	0.32303	0.61554	0.72357	0.03459	0.01217	0.26737	0.48489
542	0.65844	0.16358	0.32436	0.62111	0.72566	0.03489	0.01208	0.26796	0.48608
541	0.6702	0.16675	0.32756	0.62491	0.72722	0.03495	0.01174	0.27034	0.48761
540	0.68171	0.16829	0.3307	0.6271	0.72937	0.03527	0.01234	0.27114	0.49168
539	0.69375	0.16941	0.33373	0.63321	0.73022	0.03492	0.0117	0.27178	0.49366
538	0.70495	0.17167	0.33251	0.63373	0.7317	0.03565	0.01235	0.27416	0.49448
537	0.71477	0.17327	0.33713	0.63586	0.73315	0.03503	0.01211	0.27273	0.49498
536	0.72577	0.17397	0.33836	0.64018	0.73409	0.03554	0.01224	0.27498	0.49615
535	0.73652	0.17487	0.33971	0.64118	0.73539	0.03477	0.01157	0.27517	0.49556
534	0.74755	0.17918	0.34221	0.64876	0.73617	0.03501	0.01191	0.27381	0.49796
533	0.75536	0.17888	0.34359	0.64742	0.73752	0.03521	0.01175	0.27169	0.49763
532	0.7634	0.17967	0.34435	0.65352	0.73742	0.0351	0.0123	0.2714	0.49499
531	0.77291	0.18248	0.34619	0.65426	0.73819	0.03526	0.01216	0.27137	0.49449
530	0.77877	0.18239	0.34796	0.65268	0.73819	0.03497	0.01153	0.27093	0.49195
529	0.78745	0.18228	0.34806	0.65598	0.7389	0.03522	0.01227	0.26751	0.49108
528	0.79116	0.18313	0.34889	0.6563	0.73859	0.03509	0.01231	0.26848	0.48893
527	0.79776	0.18268	0.34978	0.65925	0.73776	0.03538	0.012	0.26464	0.48677
526	0.80379	0.18471	0.35003	0.65745	0.7371	0.03488	0.01249	0.26526	0.48272
525	0.80814	0.18493	0.35082	0.66063	0.7366	0.03531	0.01255	0.26123	0.48187
524	0.81154	0.18375	0.35027	0.65832	0.73482	0.03445	0.01162	0.26185	0.47872
523	0.81506	0.18506	0.35133	0.66041	0.73371	0.03444	0.01231	0.26025	0.47315
522	0.81895	0.18393	0.34995	0.65542	0.7323	0.03477	0.01205	0.25383	0.47092
521	0.81762	0.18482	0.35119	0.65817	0.73128	0.03537	0.01261	0.25445	0.46757
520	0.82102	0.18571	0.35091	0.65272	0.72817	0.03514	0.01172	0.2499	0.4627
519	0.82285	0.18345	0.3503	0.65089	0.72648	0.03469	0.0122	0.24793	0.45847
518	0.82092	0.18541	0.3489	0.6536	0.72352	0.03451	0.01197	0.24768	0.45478
517	0.82024	0.18341	0.34855	0.64808	0.72021	0.03419	0.01175	0.24255	0.4497
516	0.81885	0.18502	0.34866	0.64506	0.71766	0.03415	0.01245	0.24072	0.44444
515	0.81713	0.18364	0.34673	0.64192	0.71359	0.03412	0.01202	0.23703	0.44024
514	0.81393	0.18103	0.3442	0.64008	0.71006	0.03371	0.01231	0.23354	0.43609
513	0.81028	0.18014	0.34284	0.63602	0.70664	0.03356	0.01231	0.23116	0.42971
512	0.80685	0.18218	0.34336	0.6321	0.7015	0.0336	0.01229	0.22854	0.42541
511	0.80406	0.18009	0.34118	0.62517	0.6975	0.03321	0.01188	0.225	0.42075
510	0.79739	0.17838	0.33829	0.62318	0.6926	0.03316	0.01164	0.22226	0.4146
509	0.79423	0.17591	0.33837	0.61769	0.68831	0.03305	0.01212	0.21571	0.40946
508	0.78775	0.17609	0.33588	0.614	0.68399	0.03317	0.01226	0.21491	0.40616
507	0.78058	0.1743	0.33344	0.60938	0.6785	0.03313	0.01234	0.21267	0.39973
506	0.77581	0.1743	0.33226	0.6014	0.67312	0.0331	0.01204	0.20844	0.39497
505	0.76897	0.17081	0.33103	0.59614	0.66814	0.03266	0.01237	0.20595	0.38979
504	0.76129	0.16841	0.3271	0.59167	0.66263	0.03283	0.01231	0.20272	0.38585
503	0.75576	0.16903	0.32758	0.58555	0.65756	0.03251	0.01231	0.20094	0.37873
502	0.74896	0.16735	0.32297	0.57811	0.65216	0.03212	0.01232	0.19589	0.3753
501	0.74064	0.16682	0.32112	0.57389	0.64654	0.03222	0.01214	0.193	0.37064
500	0.73502	0.1625	0.31974	0.56518	0.64132	0.0322	0.01227	0.19163	0.36601
499	0.72865	0.16353	0.31799	0.56024	0.6358	0.03191	0.01193	0.18856	0.36157
498	0.71988	0.16134	0.31546	0.55253	0.63062	0.03174	0.01175	0.18525	0.35668
497	0.71319	0.16054	0.31355	0.55046	0.62582	0.03183	0.01217	0.1835	0.35214
496	0.70377	0.15768	0.31075	0.54415	0.62027	0.03104	0.01165	0.18005	0.34873
495	0.69785	0.15638	0.30891	0.5358	0.61581	0.03134	0.01195	0.17941	0.34486
494	0.69263	0.15404	0.30835	0.5303	0.61125	0.0316	0.01195	0.17521	0.34255
493	0.68431	0.1531	0.3045	0.52866	0.60635	0.03098	0.01158	0.17585	0.33707
492	0.67687	0.15287	0.30399	0.51859	0.60177	0.03074	0.01153	0.1705	0.33195
491	0.66893	0.15162	0.30174	0.51703	0.59721	0.03077	0.01141	0.17043	0.33025
490	0.66433	0.14936	0.2989	0.51015	0.59418	0.03131	0.01184	0.16715	0.3272
489	0.6566	0.14789	0.2987	0.5071	0.59005	0.03042	0.01144	0.16642	0.32429
488	0.6495	0.14444	0.29529	0.50174	0.58642	0.03034	0.01187	0.16304	0.32207
487	0.64447	0.14401	0.2936	0.49647	0.5827	0.03021	0.01179	0.16161	0.31777
486	0.63865	0.14419	0.29354	0.49301	0.57959	0.03073	0.01179	0.16242	0.3164
485	0.6331	0.14336	0.29232	0.49106	0.57637	0.03024	0.01178	0.15831	0.31517
484	0.62667	0.14174	0.29097	0.4888	0.57324	0.0305	0.01184	0.16068	0.31142
483	0.6221	0.14153	0.2885	0.48024	0.57037	0.03009	0.01141	0.1577	0.31033
482	0.61674	0.14086	0.28754	0.47835	0.56974	0.03069	0.01201	0.15522	0.30989
481	0.61148	0.14017	0.28613	0.475	0.56657	0.03027	0.01214	0.15648	0.30634
480	0.60515	0.13912	0.28511	0.47573	0.56348	0.03021	0.01157	0.15478	0.30468
479	0.60287	0.13943	0.28423	0.46683	0.56287	0.03061	0.01194	0.1541	0.30162
478	0.59812	0.13734	0.28289	0.46898	0.56075	0.03022	0.01241	0.15131	0.30093
477	0.59322	0.13751	0.28169	0.46464	0.55854	0.03017	0.012	0.15152	0.30025
476	0.59003	0.13657	0.27987	0.46287	0.55719	0.02997	0.01198	0.15194	0.30084
475	0.58686	0.13733	0.28103	0.46295	0.55621	0.03043	0.01177	0.14829	0.29605
474	0.58273	0.13562	0.27948	0.4583	0.55518	0.03086	0.01222	0.15039	0.29874
473	0.57904	0.1347	0.27807	0.4541	0.55397	0.03056	0.01229	0.14815	0.29636
472	0.5747	0.13489	0.27757	0.45469	0.55284	0.03026	0.01181	0.14863	0.29469
471	0.5725	0.1341	0.27716	0.45291	0.55219	0.03027	0.01225	0.14665	0.29425
470	0.57017	0.13496	0.27628	0.45215	0.55202	0.03077	0.01211	0.14797	0.29273
469	0.566	0.13253	0.27305	0.44826	0.5507	0.03009	0.01182	0.14668	0.29239
468	0.56443	0.13398	0.27541	0.44865	0.55048	0.0306	0.01189	0.14414	0.29296
467	0.56047	0.13386	0.2745	0.45009	0.54985	0.03073	0.01259	0.14409	0.29057
466	0.55814	0.13376	0.27506	0.44557	0.54957	0.03054	0.01274	0.14458	0.29009
465	0.55594	0.1319	0.27537	0.44717	0.54939	0.03047	0.01222	0.14346	0.29027
464	0.5559	0.13492	0.27458	0.44793	0.54956	0.03037	0.01218	0.14463	0.28918
463	0.55141	0.13156	0.27141	0.44692	0.54898	0.03074	0.01245	0.14371	0.28872
462	0.55021	0.13334	0.27183	0.44153	0.5485	0.03024	0.01216	0.14279	0.28936
461	0.54904	0.13276	0.27144	0.44549	0.54926	0.03095	0.01226	0.14443	0.28848
460	0.54731	0.13335	0.27137	0.44073	0.54858	0.03051	0.01245	0.14413	0.28767
459	0.54583	0.13204	0.27116	0.44227	0.5492	0.0302	0.01254	0.14008	0.28871
458	0.54386	0.13262	0.27154	0.4373	0.54945	0.03104	0.0128	0.14342	0.28765
457	0.54345	0.13267	0.27105	0.44239	0.54882	0.03069	0.01213	0.14327	0.28704
456	0.54101	0.13223	0.27033	0.44101	0.54959	0.03069	0.01241	0.14405	0.28907
455	0.54046	0.13425	0.27098	0.43985	0.55019	0.03052	0.01227	0.143	0.28642
454	0.53852	0.13102	0.26896	0.44143	0.54997	0.03027	0.01196	0.14271	0.28902
453	0.53764	0.13356	0.27153	0.44046	0.55098	0.03077	0.01228	0.14189	0.28817
452	0.53682	0.13372	0.27146	0.44082	0.55102	0.03108	0.01249	0.14187	0.28591
451	0.5359	0.13419	0.27045	0.43869	0.55232	0.03143	0.01264	0.14454	0.29012
450	0.53596	0.13447	0.27124	0.43959	0.5528	0.03099	0.01279	0.14079	0.28756
449	0.53501	0.13406	0.27121	0.4394	0.55289	0.03118	0.01314	0.1438	0.28827
448	0.53529	0.13348	0.26997	0.4419	0.55351	0.03152	0.01291	0.1445	0.28952
447	0.53426	0.13399	0.27128	0.43937	0.55453	0.03173	0.01302	0.14327	0.29112
446	0.53169	0.13478	0.27161	0.4436	0.55449	0.03162	0.01328	0.13986	0.2888
445	0.53202	0.13352	0.27141	0.43998	0.55601	0.03221	0.01332	0.14133	0.29005
444	0.53091	0.13406	0.27138	0.44207	0.55603	0.03129	0.01328	0.14184	0.28943
443	0.52936	0.13464	0.27033	0.44066	0.55699	0.03194	0.01307	0.14345	0.28987
442	0.53072	0.13576	0.27162	0.44178	0.55766	0.03174	0.01339	0.14313	0.29109
441	0.53061	0.13508	0.27097	0.44064	0.55789	0.0318	0.0131	0.14182	0.2908
440	0.53077	0.1357	0.27127	0.44182	0.55803	0.03142	0.01248	0.14095	0.29176
439	0.53043	0.13684	0.27258	0.44184	0.55906	0.03209	0.01338	0.14442	0.29152
438	0.53133	0.13696	0.27162	0.44069	0.5608	0.03201	0.01303	0.14401	0.29306
437	0.53087	0.13708	0.27133	0.44417	0.56094	0.03241	0.01334	0.14287	0.29214
436	0.53156	0.13699	0.27288	0.44352	0.5617	0.03208	0.0134	0.14424	0.29343
435	0.53135	0.13597	0.27489	0.44252	0.56282	0.03215	0.01297	0.14362	0.29468
434	0.53089	0.13929	0.27402	0.44354	0.56376	0.0323	0.01332	0.14335	0.29549
433	0.52986	0.13822	0.27355	0.44331	0.56434	0.03253	0.01366	0.14525	0.2952
432	0.53026	0.13929	0.27293	0.44576	0.56557	0.03229	0.01354	0.14387	0.29612
431	0.52971	0.13835	0.27346	0.44183	0.56626	0.03215	0.01358	0.14411	0.2949
430	0.53181	0.13883	0.27338	0.44544	0.56726	0.03274	0.01338	0.145	0.29554
429	0.53154	0.14028	0.27419	0.44714	0.56815	0.03293	0.01356	0.14551	0.29439
428	0.53224	0.14018	0.27462	0.44609	0.56915	0.03232	0.01386	0.14404	0.29712
427	0.53051	0.13827	0.27706	0.44721	0.57045	0.03343	0.01379	0.14586	0.29616
426	0.53217	0.14016	0.27619	0.44938	0.5708	0.03346	0.01423	0.14444	0.29575
425	0.53333	0.14067	0.27592	0.44677	0.57195	0.03294	0.01401	0.14523	0.29916
424	0.53238	0.14086	0.27596	0.45013	0.57343	0.03354	0.01399	0.14621	0.29844
423	0.53395	0.14164	0.27687	0.45019	0.57386	0.03315	0.01433	0.14497	0.29796
422	0.53457	0.142	0.27714	0.44913	0.57529	0.03353	0.01403	0.14503	0.29893
421	0.53459	0.14196	0.2775	0.45584	0.57597	0.03387	0.01406	0.14636	0.30051
420	0.5343	0.14188	0.27739	0.45015	0.57772	0.03392	0.0141	0.14766	0.30096
419	0.53826	0.14346	0.27823	0.45482	0.57809	0.03366	0.01353	0.14714	0.30073
418	0.53552	0.1437	0.27783	0.45403	0.57934	0.03353	0.01426	0.14815	0.30136
417	0.53827	0.14363	0.27989	0.45502	0.58019	0.03402	0.01409	0.14597	0.30194
416	0.53904	0.14485	0.27973	0.4538	0.58095	0.03405	0.01415	0.15043	0.30309
415	0.53845	0.14493	0.27944	0.45545	0.58223	0.03383	0.01422	0.14691	0.30339
414	0.54028	0.14721	0.28149	0.45771	0.584	0.03458	0.01447	0.14771	0.30419
413	0.54096	0.14613	0.28095	0.45944	0.58453	0.03415	0.01433	0.14711	0.30437
412	0.54062	0.14494	0.28023	0.45729	0.5854	0.0341	0.01456	0.14909	0.30574
411	0.54148	0.1471	0.28167	0.46069	0.58667	0.03455	0.01425	0.14956	0.30618
410	0.54208	0.14776	0.28269	0.46136	0.58823	0.03438	0.0146	0.15001	0.30526
409	0.54286	0.14844	0.28285	0.46003	0.58941	0.03524	0.0151	0.14923	0.30843
408	0.54301	0.14798	0.28391	0.46492	0.59013	0.0341	0.01446	0.15121	0.30781
407	0.5461	0.15218	0.28285	0.46281	0.59158	0.03478	0.01464	0.1525	0.30842
406	0.54468	0.14956	0.28235	0.46466	0.59297	0.03474	0.01478	0.15002	0.31052
405	0.54623	0.14999	0.28527	0.46199	0.59381	0.03523	0.01468	0.15162	0.3098
404	0.54775	0.14932	0.28426	0.46511	0.59508	0.03462	0.01431	0.15308	0.31058
403	0.54908	0.15169	0.28628	0.46838	0.59593	0.0353	0.01461	0.15125	0.31237
402	0.55152	0.15083	0.28677	0.4671	0.59762	0.03544	0.01459	0.15297	0.31181
401	0.55263	0.1516	0.28584	0.46997	0.59885	0.03542	0.01534	0.15312	0.31286
400	0.55244	0.15344	0.28626	0.46758	0.59981	0.03538	0.0146	0.15238	0.31279
399	0.55479	0.1546	0.28802	0.46903	0.60115	0.03584	0.01488	0.1553	0.31414
398	0.5577	0.15722	0.28937	0.47361	0.6021	0.03579	0.015	0.15348	0.31273
397	0.55736	0.15544	0.28917	0.47256	0.6036	0.03562	0.01491	0.15454	0.31557
396	0.55965	0.15531	0.29203	0.47375	0.60537	0.03597	0.01558	0.15451	0.31598
395	0.56067	0.15783	0.29017	0.47491	0.60665	0.03627	0.01484	0.15578	0.31736
394	0.56262	0.15824	0.29217	0.47436	0.6079	0.03645	0.0157	0.15647	0.31693
393	0.56417	0.15831	0.29188	0.47951	0.60866	0.03622	0.01532	0.15575	0.31808
392	0.56368	0.15921	0.29335	0.48105	0.61029	0.03639	0.01573	0.15574	0.31852
391	0.56657	0.15963	0.29549	0.47965	0.6116	0.03687	0.01504	0.15618	0.32105
390	0.56832	0.16054	0.29541	0.48253	0.61293	0.03693	0.01658	0.16085	0.32217
389	0.57029	0.16242	0.29603	0.48401	0.61413	0.0368	0.01614	0.15531	0.32135
388	0.57237	0.16208	0.29614	0.4821	0.61446	0.03676	0.01544	0.15891	0.3236
387	0.57265	0.16129	0.29709	0.48345	0.61662	0.03694	0.01566	0.15717	0.32352
386	0.57383	0.16328	0.29722	0.4849	0.61703	0.03728	0.01561	0.15843	0.32465
385	0.57735	0.16483	0.29831	0.48383	0.61885	0.03708	0.01597	0.15791	0.32469
384	0.57867	0.16526	0.29927	0.48601	0.62025	0.03758	0.01647	0.15786	0.32649
383	0.57815	0.16457	0.29984	0.48739	0.62083	0.03717	0.01594	0.15926	0.32604
382	0.58247	0.16804	0.29972	0.48474	0.62246	0.03756	0.01602	0.16111	0.32624
381	0.5835	0.16714	0.30289	0.49381	0.62388	0.03804	0.01589	0.15893	0.32759
380	0.58503	0.16923	0.30201	0.49044	0.62418	0.03718	0.01589	0.15949	0.32807
379	0.58577	0.16799	0.30224	0.49297	0.62534	0.03794	0.01589	0.1594	0.32977
378	0.58773	0.16877	0.30265	0.49357	0.62686	0.03808	0.01591	0.16273	0.33018
377	0.59008	0.17176	0.30572	0.49592	0.62902	0.03955	0.01733	0.16145	0.33215
376	0.58987	0.17152	0.3045	0.49464	0.62913	0.03874	0.01669	0.16047	0.33212
375	0.59296	0.17028	0.30533	0.49756	0.62925	0.03718	0.01601	0.16565	0.33272
374	0.59436	0.17211	0.30557	0.49646	0.63229	0.03854	0.01689	0.16004	0.33238
373	0.59591	0.17512	0.30851	0.50101	0.63297	0.03831	0.01633	0.15988	0.3338
372	0.59979	0.17434	0.3102	0.50005	0.63349	0.03872	0.01685	0.16181	0.33431
371	0.59943	0.17448	0.30882	0.49861	0.63452	0.03964	0.01759	0.16347	0.33439
370	0.60152	0.17613	0.30993	0.50699	0.63564	0.03908	0.01685	0.16185	0.33421
369	0.60452	0.17751	0.3116	0.49965	0.63595	0.04039	0.01717	0.16033	0.33689
368	0.61	0.1888	0.31575	0.49822	0.63766	0.03945	0.01706	0.16163	0.33859
367	0.61402	0.18781	0.31536	0.50296	0.6377	0.03989	0.01687	0.16076	0.33739
366	0.61275	0.18735	0.31665	0.50339	0.63895	0.03886	0.01685	0.16466	0.33915
365	0.61483	0.18875	0.31595	0.50546	0.64021	0.0397	0.01797	0.16374	0.33942
364	0.61734	0.18964	0.31903	0.50269	0.6412	0.03987	0.01712	0.1615	0.33884
363	0.6166	0.19006	0.31874	0.50011	0.64151	0.04026	0.01755	0.16211	0.34079
362	0.62088	0.19265	0.31949	0.504	0.64317	0.0408	0.01766	0.16095	0.34242
361	0.61982	0.19107	0.32086	0.50551	0.64127	0.03924	0.01842	0.16426	0.34122
360	0.61976	0.19193	0.32069	0.50158	0.64406	0.04141	0.01755	0.15914	0.34139
359	0.61841	0.1931	0.32038	0.5002	0.6451	0.04126	0.01731	0.16274	0.34377
358	0.61886	0.19386	0.32108	0.49847	0.64439	0.03919	0.01711	0.16513	0.3439
357	0.62034	0.19622	0.32491	0.49772	0.64643	0.04306	0.01809	0.1619	0.34505
356	0.61589	0.19263	0.32127	0.4971	0.64361	0.03847	0.01801	0.15859	0.34561
355	0.61853	0.19498	0.32288	0.50091	0.64683	0.04069	0.01699	0.15973	0.34217
354	0.61175	0.19151	0.32052	0.49723	0.64723	0.04164	0.01728	0.1521	0.34552
353	0.60991	0.19401	0.32007	0.48693	0.64878	0.04313	0.01836	0.1554	0.34343
352	0.60604	0.19459	0.31971	0.47831	0.64921	0.04218	0.02153	0.15496	0.34443
351	0.59222	0.18884	0.31709	0.47273	0.65135	0.04215	0.01921	0.14564	0.34017
350	0.58723	0.18869	0.3119	0.47182	0.64648	0.03974	0.01633	0.14593	0.34148
349	0.57654	0.18708	0.31211	0.46149	0.64887	0.04359	0.0205	0.14087	0.33964
348	0.45125	-0.03565	0.29893	0.51977	0.65048	0.03719	0.01824	0.17478	0.35631
347	0.45242	-0.03493	0.29985	0.52068	0.65163	0.03799	0.01834	0.1744	0.35723
346	0.45361	-0.03527	0.29954	0.52177	0.6528	0.03705	0.0183	0.17544	0.35819
345	0.45537	-0.03418	0.30055	0.52241	0.65323	0.03728	0.01813	0.17473	0.35852
344	0.45623	-0.03368	0.3007	0.524	0.65529	0.03801	0.01866	0.17538	0.36035
343	0.45744	-0.03378	0.30216	0.52504	0.6562	0.03824	0.01894	0.17597	0.36189
342	0.45925	-0.03266	0.30293	0.52598	0.6574	0.03794	0.01852	0.17662	0.36227
341	0.46058	-0.03118	0.30395	0.52785	0.65858	0.03829	0.01857	0.1768	0.36531
340	0.46229	-0.03077	0.30464	0.5293	0.66152	0.03804	0.01897	0.17693	0.36645
339	0.46384	-0.03041	0.30501	0.52961	0.66335	0.03923	0.0198	0.17734	0.36776
338	0.46541	-0.02969	0.30658	0.53075	0.66432	0.0387	0.01887	0.17829	0.36971
337	0.46686	-0.02925	0.30703	0.53318	0.66625	0.03851	0.01898	0.17912	0.37158
336	0.46897	-0.02824	0.30737	0.53452	0.66857	0.03936	0.01909	0.17971	0.37329
335	0.47098	-0.02729	0.30937	0.53619	0.6698	0.03792	0.01879	0.18006	0.3745
334	0.47174	-0.02695	0.30942	0.53849	0.67304	0.03938	0.01961	0.18095	0.37619
333	0.47427	-0.02566	0.31024	0.54153	0.67474	0.03942	0.0193	0.18164	0.37827
332	0.47619	-0.02575	0.31079	0.54271	0.67668	0.03945	0.01947	0.18253	0.38006
331	0.4772	-0.02467	0.31193	0.54364	0.67897	0.04013	0.0201	0.18321	0.38158
330	0.48123	-0.02259	0.31359	0.54626	0.68238	0.0399	0.01957	0.184	0.38432
329	0.48201	-0.02224	0.31449	0.54899	0.68458	0.04072	0.02059	0.1846	0.38642
328	0.48455	-0.0205	0.31556	0.55181	0.68658	0.0403	0.02011	0.18578	0.38797
327	0.48747	-0.01951	0.31654	0.55367	0.68845	0.04035	0.02003	0.18609	0.39089
326	0.48996	-0.01886	0.31733	0.55584	0.69258	0.04182	0.02138	0.18699	0.39298
325	0.49236	-0.01715	0.31905	0.55732	0.69472	0.04145	0.02089	0.18885	0.39562
324	0.4949	-0.0164	0.32057	0.56087	0.69755	0.04121	0.02107	0.18935	0.3977
323	0.49762	-0.01533	0.32137	0.56323	0.69988	0.04141	0.02112	0.19072	0.39964
322	0.50039	-0.01436	0.3225	0.56641	0.70354	0.04172	0.02109	0.19158	0.40175
321	0.50377	-0.01332	0.32486	0.56958	0.70619	0.04218	0.02122	0.19305	0.40409
320	0.50659	-0.01089	0.32621	0.5714	0.70881	0.04211	0.021	0.19345	0.4062
319	0.50949	-0.0104	0.32729	0.57429	0.71141	0.04195	0.02113	0.19421	0.40954
318	0.51223	-0.01015	0.32864	0.57644	0.71424	0.04259	0.02092	0.196	0.41241
317	0.51638	-0.00762	0.33053	0.5802	0.71725	0.0423	0.02156	0.19719	0.41404
316	0.51926	-0.00752	0.33149	0.58338	0.72032	0.04313	0.02197	0.19757	0.41793
315	0.52226	-0.00625	0.33361	0.5871	0.72398	0.04336	0.02174	0.19868	0.42024
314	0.52596	-0.00493	0.33478	0.58943	0.72635	0.04368	0.02179	0.20022	0.4232
313	0.52879	-0.00398	0.33637	0.59332	0.73015	0.04444	0.02251	0.20146	0.42573
312	0.53238	-0.00243	0.33778	0.59606	0.73232	0.04364	0.02229	0.20335	0.42844
311	0.53708	-0.00183	0.33958	0.59881	0.73644	0.04459	0.0224	0.20399	0.43134
310	0.53949	2.9e-05	0.3409	0.60247	0.73871	0.04465	0.02321	0.20522	0.43444
309	0.54436	0.00151	0.34271	0.60484	0.74197	0.0445	0.02281	0.20662	0.43769
308	0.54039	-0.0098	0.34209	0.60878	0.74611	0.04469	0.02279	0.20856	0.44115
307	0.54377	-0.0091	0.34205	0.61305	0.74854	0.04542	0.02328	0.20921	0.44383
306	0.54687	-0.0078	0.34367	0.61509	0.75153	0.0453	0.02291	0.21017	0.44773
305	0.55139	-0.00615	0.34545	0.61968	0.75517	0.04548	0.02321	0.21153	0.45043
304	0.55589	-0.00458	0.3473	0.62227	0.75823	0.04624	0.02376	0.21302	0.45402
303	0.55925	-0.00367	0.34923	0.62597	0.76138	0.04631	0.02374	0.21456	0.45795
302	0.5648	-0.00174	0.35114	0.62918	0.76499	0.0467	0.02403	0.21609	0.46256
301	0.56898	-0.000471	0.35357	0.63359	0.76836	0.04744	0.02482	0.21787	0.46607
300	0.5731	0.000693	0.35494	0.63713	0.77191	0.04741	0.02442	0.2189	0.47139
299	0.57882	0.00301	0.35668	0.64024	0.775	0.04764	0.02488	0.22067	0.47555
298	0.58353	0.00385	0.35899	0.64412	0.77871	0.04823	0.02543	0.22226	0.48082
297	0.58879	0.00605	0.36162	0.64843	0.78234	0.0484	0.02553	0.2231	0.48622
296	0.59338	0.00793	0.36339	0.65176	0.78676	0.04895	0.02566	0.22471	0.49251
295	0.5991	0.0098	0.36539	0.6562	0.78945	0.04959	0.02583	0.22688	0.50053
294	0.60502	0.01213	0.36812	0.66027	0.79285	0.04979	0.02634	0.22789	0.5098
293	0.61005	0.01364	0.37028	0.66432	0.79585	0.05025	0.02719	0.22986	0.52337
292	0.61547	0.01469	0.37237	0.66836	0.79984	0.05052	0.0271	0.23174	0.5417
291	0.62179	0.01641	0.37488	0.67254	0.80371	0.05106	0.02714	0.23347	0.56984
290	0.62722	0.01858	0.37661	0.67761	0.80778	0.05137	0.02765	0.2358	0.61206
289	0.6337	0.02107	0.37882	0.6808	0.81117	0.05178	0.02773	0.23845	0.6738
288	0.63942	0.02205	0.38108	0.68606	0.81491	0.05253	0.02809	0.24193	0.76003
287	0.64582	0.02429	0.38377	0.69021	0.8184	0.05222	0.02804	0.24549	0.87116
286	0.65198	0.0251	0.38592	0.69479	0.82246	0.05328	0.02859	0.24901	0.9937
285	0.65823	0.02776	0.38776	0.70006	0.82714	0.05424	0.02942	0.25374	1.10453
284	0.66535	0.02827	0.39062	0.70451	0.83025	0.05386	0.02889	0.25881	1.18034
283	0.67133	0.0297	0.39264	0.7095	0.8343	0.05397	0.02953	0.26256	1.22084
282	0.67805	0.03105	0.39532	0.71447	0.83881	0.05488	0.03021	0.26508	1.24054
281	0.68392	0.03159	0.39664	0.71987	0.84295	0.05554	0.0306	0.26804	1.26573
280	0.69051	0.03311	0.39944	0.72428	0.84681	0.05597	0.03084	0.27063	1.30023
279	0.698	0.03392	0.40157	0.72959	0.85089	0.05691	0.03126	0.27257	1.34533
278	0.7051	0.03486	0.40343	0.7349	0.85452	0.0569	0.03184	0.27504	1.38739
277	0.7105	0.03542	0.40572	0.74008	0.85834	0.05747	0.03178	0.27725	1.41047
276	0.71859	0.03658	0.40767	0.74567	0.86357	0.05821	0.03229	0.27996	1.41758
275	0.72647	0.03825	0.41064	0.75098	0.86639	0.05863	0.03247	0.28083	1.41016
274	0.73294	0.04007	0.41294	0.75568	0.87057	0.05886	0.03292	0.28244	1.38911
273	0.74159	0.04101	0.41543	0.76041	0.87338	0.0595	0.03333	0.28334	1.36266
272	0.74851	0.04121	0.41721	0.7663	0.87713	0.06004	0.03378	0.28356	1.3328
271	0.75564	0.04301	0.41988	0.76984	0.88105	0.06105	0.0342	0.28347	1.30145
270	0.76259	0.0444	0.42184	0.77385	0.88366	0.0611	0.03416	0.28387	1.26936
269	0.7701	0.04553	0.42361	0.7784	0.88627	0.06197	0.0351	0.28349	1.23585
268	0.77762	0.04773	0.42612	0.78275	0.88898	0.06217	0.03497	0.28347	1.19845
267	0.78557	0.04945	0.42877	0.78632	0.89146	0.06256	0.03547	0.28299	1.15969
266	0.79197	0.05149	0.43053	0.78981	0.89427	0.06357	0.03607	0.28263	1.11849
265	0.79981	0.05362	0.43237	0.79398	0.89648	0.06379	0.03611	0.28231	1.07809
264	0.80661	0.05548	0.43539	0.79719	0.89823	0.06381	0.0362	0.282	1.04005
263	0.81275	0.05726	0.43725	0.8006	0.90056	0.0645	0.03706	0.28151	1.00372
262	0.81983	0.05784	0.4391	0.80331	0.90263	0.06492	0.03732	0.28092	0.96826
261	0.82489	0.05923	0.44117	0.80684	0.90443	0.06487	0.0371	0.28085	0.93633
260	0.83152	0.06071	0.44272	0.80858	0.90616	0.06574	0.03781	0.28025	0.90472
259	0.83598	0.06193	0.44453	0.8106	0.90711	0.06616	0.03816	0.27964	0.87548
258	0.84173	0.06331	0.44578	0.8136	0.90867	0.06682	0.03824	0.27935	0.84892
257	0.84647	0.06452	0.44725	0.81602	0.90973	0.06704	0.0381	0.27862	0.82518
256	0.85003	0.06562	0.44896	0.8177	0.91142	0.06757	0.0389	0.27848	0.8027
255	0.85455	0.06652	0.45094	0.81946	0.91309	0.06832	0.03934	0.27853	0.78352
254	0.85889	0.06754	0.45229	0.82074	0.91386	0.06833	0.0394	0.27816	0.76487
253	0.8624	0.06895	0.45424	0.82313	0.91459	0.06895	0.03967	0.27806	0.75011
252	0.86563	0.06948	0.45571	0.82477	0.91532	0.06915	0.03963	0.27854	0.73567
251	0.86948	0.07058	0.45674	0.82578	0.9169	0.06989	0.04038	0.27876	0.72444
250	0.87183	0.07157	0.45822	0.82797	0.91759	0.06998	0.04034	0.27884	0.71459
249	0.8754	0.07252	0.46016	0.83015	0.91883	0.07053	0.04105	0.27892	0.70734
248	0.878	0.07355	0.46221	0.83159	0.92024	0.07149	0.0413	0.27951	0.70201
247	0.88052	0.07431	0.4634	0.83306	0.92141	0.07175	0.04141	0.28038	0.69943
246	0.88317	0.07482	0.46476	0.83487	0.92235	0.07249	0.04207	0.27989	0.69878
245	0.88551	0.07601	0.46624	0.83629	0.9238	0.07248	0.04215	0.28105	0.70252
244	0.8886	0.07683	0.46895	0.83858	0.92522	0.07354	0.04311	0.28229	0.71095
243	0.89168	0.07772	0.47048	0.83997	0.92658	0.07343	0.04269	0.28286	0.72718
242	0.8943	0.07811	0.47219	0.842	0.92858	0.07458	0.04341	0.28483	0.75265
241	0.89655	0.07841	0.47382	0.84363	0.92983	0.07582	0.04454	0.28684	0.7942
240	0.90104	0.07922	0.47602	0.84515	0.93167	0.07675	0.04508	0.28947	0.85883
239	0.90456	0.08038	0.4782	0.84774	0.934	0.07785	0.04621	0.29289	0.9566
238	0.90729	0.0815	0.48025	0.85041	0.93524	0.07843	0.04662	0.29782	1.09924
237	0.9116	0.08112	0.48183	0.85221	0.93649	0.07914	0.0473	0.30477	1.30237
236	0.9166	0.08215	0.48412	0.85477	0.93923	0.08078	0.04808	0.31365	1.57474
235	0.92116	0.08215	0.48633	0.85799	0.94143	0.08211	0.04953	0.32581	1.9243
234	0.92534	0.08145	0.48787	0.86036	0.94396	0.08369	0.05057	0.33987	2.3189
233	0.93186	0.08191	0.48949	0.86323	0.9471	0.08536	0.05189	0.35854	2.66151
232	0.93826	0.08156	0.49144	0.86696	0.95038	0.08713	0.05323	0.38071	2.84392
231	0.94624	0.08092	0.49266	0.87029	0.9538	0.08959	0.05476	0.40466	2.91346
230	0.954	0.08068	0.49436	0.87346	0.95721	0.09142	0.05613	0.43014	2.9283
229	0.9644	0.07875	0.49582	0.87734	0.96167	0.09343	0.05772	0.45615	2.94884
228	0.97296	0.07762	0.49559	0.88273	0.96588	0.09556	0.06005	0.48231	2.95349
227	0.9836	0.07544	0.49541	0.8855	0.97085	0.09905	0.0618	0.50968	2.95321
226	0.99502	0.07219	0.49509	0.88998	0.9778	0.10206	0.06371	0.53898	2.95568
225	1.00775	0.06821	0.49438	0.89686	0.9841	0.10545	0.06612	0.57055	2.95549
224	1.0216	0.06298	0.49267	0.90049	0.99207	0.10908	0.06877	0.60503	2.94825
223	1.03654	0.05827	0.49111	0.90675	1.00071	0.11354	0.07164	0.64398	2.94319
222	1.0555	0.05196	0.48844	0.91419	1.01143	0.11864	0.07603	0.68828	2.94062
221	1.07164	0.046	0.48489	0.92082	1.02206	0.12441	0.0805	0.73806	2.92207
220	1.09214	0.03723	0.48019	0.93125	1.03596	0.13067	0.08484	0.79581	2.90803
219	1.11252	0.02911	0.47415	0.93942	1.05037	0.13806	0.08946	0.86145	2.89455
218	1.13434	0.0211	0.46844	0.9506	1.06634	0.14524	0.0957	0.93629	2.87492
217	1.15632	0.01226	0.46231	0.95944	1.08481	0.15456	0.10136	1.01869	2.85698
216	1.1815	0.00109	0.4535	0.97234	1.10397	0.16232	0.10735	1.10785	2.83614
215	1.20682	-0.00778	0.44607	0.98713	1.12462	0.17312	0.11623	1.20035	2.8109
214	1.23336	-0.01946	0.43921	1.00283	1.14475	0.18323	0.12257	1.2984	2.78176
213	1.25572	-0.03056	0.4306	1.01856	1.16854	0.19378	0.13073	1.38778	2.75548
212	1.28353	-0.04263	0.42152	1.03256	1.1907	0.20519	0.13764	1.46873	2.72683
211	1.30844	-0.05489	0.41278	1.04903	1.21009	0.21417	0.14487	1.54238	2.69182
210	1.33804	-0.06636	0.40421	1.0666	1.23327	0.22438	0.15198	1.60031	2.66066
209	1.35935	-0.07913	0.39534	1.08501	1.2544	0.23446	0.15783	1.64481	2.63106
208	1.38796	-0.08926	0.3878	1.10381	1.2764	0.24507	0.16458	1.67266	2.59741
207	1.41578	-0.10063	0.38039	1.12629	1.29716	0.25465	0.17164	1.68199	2.5647
206	1.43926	-0.11073	0.37274	1.1498	1.32383	0.26666	0.17762	1.68482	2.53679
205	1.47244	-0.12417	0.36534	1.17423	1.34962	0.27903	0.18571	1.6771	2.48633
204	1.50241	-0.13598	0.35786	1.20246	1.38382	0.29145	0.19294	1.67362	2.45592
203	1.52883	-0.15072	0.35004	1.23765	1.41688	0.30594	0.20067	1.67531	2.42496
202	1.56015	-0.16955	0.34046	1.27725	1.4594	0.32303	0.21165	1.68913	2.38022
201	1.5864	-0.19016	0.32955	1.31937	1.50847	0.34379	0.22289	1.7273	2.31152
200	1.62066	-0.21554	0.31375	1.37039	1.56819	0.36749	0.23833	1.77676	2.26926
